# Supplementary material for: Dietary Diversity as a Risk Factor for Obesity in Algerian Patients with Type 2 Diabetes Mellitus
Source: Healthcare (Basel). 2021 Sep 17;9(9):1229. doi: 10.3390/healthcare9091229 (PMC8468535; doi:10.3390/healthcare9091229)
Supplement: Supplementary file 1 [file healthcare-09-01229-s001.zip]

Archive with 1 entries (1 files):
- healthcare-1378685-supplementary.pdf
